# Supplementary material for: Tools, frameworks and resources to guide global action on strengthening rural health systems: a mapping review
Source: Health Res Policy Syst. 2023 Dec 4;21:129. doi: 10.1186/s12961-023-01078-3 (PMC10694960; doi:10.1186/s12961-023-01078-3)
Supplement: Supplementary file 2 — Additional file 2: Summaries of articles reviewed in each of the health system building block. [file 12961_2023_1078_MOESM2_ESM.xlsx]

## Sheet: Appendix 2  Services
Author and Year	Tool Name	Study Setting	Specific disease/health issue	Research Methods	Tool Description
Abbey et al 2017	Program for fever treatment	Southern Ghana	Fevers	This study used 6 steps of Intervention Mapping protocol to develop the health promotion program. Step 1: Formative research and logic model of the problem Step 2: Performance and change objectives Steps 3 and 4: Change methods and practical applications for the intervention Step 5: Adoption and implementation Step 6: Planning the evaluation	There are 3 matrixes (for caregiver, for CHW, and for health care providers) on the fever treatment for chlidren under 5yo. Each matrix has performance objectives and specific targets/outcomes.
Adcock et al 2019	Telestroke for acute stroke treatment	West Virginia, USA	Acute Ischemic Stroke (AIS)	This study evaluated the telestroke that has been applied since 2016. Data were gathered from hospitals in West Virginia. The study evaluated the numbers of patients receiving intravenous-tissue plasminogen activator (tPA) and number of consult within telestroke database.	The spoke site consulted the on-call neurologist by calling a centralized phone number. Basic information and different variables were collected and then evaluated. The teleneurology coordinator maintained the database and ensured the accuracy of the data. Telestroke personnel verified diagnoses and tPA eligibility from the electronic medical record. A quarterly phone call with all sites was cond…
Ansinelli 2013	Structured telephone support program for patients with heart failure (HF)	Kentucky, USA	Heart Failure (HF)	Patients were asked to complete the Minnesota Living with Heart Failure Questionnaire (MLHFQ), the Self-care of Heart Failure Index (SCHFI), and the state anxiety (S-Anxiety) scale of the State-Trait Anxiety Inventory (STAI) before discharge. Patients were then called by the project coordinator approximately 72 hours after discharge and weekly for 4 weeks. During these calls, an evidence-based sc…	The structured telephone intervention consisted of a series of five telephone calls to the participant after discharge from the hospital: 72 hours after discharge from the hospital and weekly for 4 weeks. During the calls, follow-up appointments were made and new prescriptions were filled. Patients were also provided with individual information on medications, adherence to the medication, diet, e…
Beck et al 2018	Malnutrition checklist (MLNC)	Rwanda	Malnutrition	A draft MLNC was developed 2015 after critical review of the Rwandan National Nutrition Protocol and the WHO 2013 malnu- trition guidelines. MLNC was then implemented by hospital’s general prac- titioners, pediatric and emergency room nurses, and nutritionist. After 6 months, experience with MLNC was discussed and revisions were made based on the feedback. Last, a simplified scoring system was de…	The components of inpatient malnutrition management: 1. Medical assessment 2. Correct medical treatment 3. Assessment on nutritional status 4. Correct therapeutic feeding 5. Other medical treatments 6. Discharge criteris
Bess et al 2019	Heart Matters	North Carolina, USA	Cardiovascular Health	This study used focus groups, interviews, and web-based surveys to assess content interest, retention strategies, and incorporation of auxiliary components to the evidence-based interventions (EBI). This study employed community-based participatory research (CBPR), where community and academic stakeholders collaborated to integrate research findings into the intervention mapping process.	Heart Matters developed behavioral objectives from the original evidence-based intervetions. Categories of objectives in Heart Matters Matrix include: physical activity, nutrition, alcohol consumption, and the use of tobacco which are divided into three levels, namely, individual, interpersonal, and environmental.
Birks, Powell and Hatfield 2017	Capacities and vulnaribilities approach (CVA) tool	Northern Tanzania	Gender inequalities and inequities	This study employed the CVA to help develop a critical understanding of how Maasai women and traditional birth attendants (TBAs) in Northern Tanzania interpret and respond to their own health, maternal health and the prevention of mother-to-child HIV transmission (PMTCT).	The CVA tool supports the identification of unique social needs of a particular community by encouraging a critical examination of gender-related roles, gender-based responsibilities and power dynamics. The tool consists of three components: physical resources, social and organizational resources and attitudinal and motivational.
Brooks, 2011	Electronic Diabetes Education Flow Sheet - DEFS	US	Type-2 diabetes	This study used Plan-Do-Study-Act (PDSA) cycle to implement the program. DEFS was developed while the process and outcome measures were collected. Patients who received initial diabetes education were interviewed to understand their experience. Improvements in diabetes education was expected in eight weeks by reviewing the process data.	The DFES consists: 1. Diabetes education: discussed diabetes disease process and treatment options 2. Behavior changes: discussed nutritional management, weight loss goals, discussed physical activity needs for disease process, medication, monitoring blood glucose and goals, risk reduction, coping mechanisms to deal with type-2 diabetes, routine laboratory work and monitoring (A1C, Lipids, weight…
Calano et al 2019	PRECEDE‐PROCEED model	Philippines	Hypertension	This study utilised a quasi‐experimental, one‐group pretest–post-test design to determine the effectiveness of a community‐based health programme grounded from the PRECEDE‐PROCEED model.	PRECEDE‐PROCEED model has nine phases; however, this study only utilised the first seven phases of the model (social assessment; epidemiologic assessment; behavioural and environmental assessment; administrative policy assessment; implementation; and process evaluation).
Campbell et al 2017	Technology acceptance model for resource-limited settings (TAM-RLS)	Uganda	HIV	This study conducted in-depth interviews with 43 people living with HIV in rural Uganda who had participated in a clinical trial of a short messaging system (SMS)-based intervention designed to prompt return to clinic after an abnormal laboratory test	The TAM-RLS is a proposed model of mHealth technology acceptance based upon end- user experiences in rural Uganda. Key factors related to acceptance of patient-centered, mobile health technologies for low-literacy users: - perceived ease of use and perceived usefulness of technologies - confidentiality and disclosure - barriers and facilitators downstream from mHealth intervention
Chen et al 2015	Mobile Vision Van Unit (MVVU)	Taiwan	Eyecare	A population-based primary eyecare model, Mobile Vision Van Unit (MVVU) was applied in Taiwan. Data analysis included the services provided, spectacles dispensed, health promotion activities conducted and the effectiveness of the model.	The MVVU was a modified 4.7 metre 2400 cc Mitsubishi Space Gear equipped with ophthalmic instruments, including an autorefractometer, a non-contact tonometer, a slit-lamp biomicroscope, a retinoscope, a direct ophthalmoscope, and a mini optician workshop. The MVVU team members included one senior ophthalmologist, one driver, two well-trained technicians and/or opticians.
Connelly et al 2017	Web-based physical activity promotion intervention	Scotland	Type-2 diabetes	Focus groups of patients with diabetes and health professionals were conducted to identify key concepts, ideas, and features, to design a physical activity website. The website was then tested, using a three groups randomized control trials.	Information provided on website: - The role of physical activity in diabetes management - The benefits of physical activity to diabetes - Complications and physical activity - Monitoring physical activity and diabetes - Setting goals and targets to increase activity - Local facility awareness - Importance of support - The supportive role - Methods to increase user engagement
de la Torre 2014	Niños Sanos, Familia Sana (NSFS)	California, US	Childhood obesity	NSFS was developed using a transdisciplinary approach and community-based participatory research (CBPR) methodology.	Niños Sanos, Familia Sana (NSFS) is a multi-intervention that aimed to prevent childhood obesity. The NSFS logic model illustrates the intent of the research and intervention project to impact the behavioral change discussed with the community members. Logic model explains: situation, inputs, activities, outputs, and outcomes.
Downing 2008	The Nankya model of palliative care	Uganda	HIV/AIDS Palliative Care	An HIV/AIDS palliative care education strategy in rural Uganda was evaluated to determine its effectiveness, using a grounded theory approach. Key milestones and changes were identified and used to develop palliative care services.	There are 8 milestones in the model: Improvement in universal precautions, Improvement in clinical care, Improvement in communication with patients such that they feel welcome at the health facility, Increased numbers of PLWHAs attending the clinic 􏰂Use of the WHO pain ladder for pain management as drugs are available, Ensuring that other drugs from the palliative care essential drugs list are av…
Ens et al 2010	Telehealth for Assessment of Fetal Alcohol Spectrum Disorder (FASD)	Canada	Fetal Alcohol Spectrum Disorder (FASD)	This study evaluated the fetal alcohol spectrum disorder (FASD) telehealth program within two rural and remote Northern Manitoban communities. Semistructured interviews were conducted to 26 participants of of professionals in education, social service and health sectors.	Using Telehealth for referral and assessment of FASD: 1. Referrals made to FASD Community Coordinator 2. Conference with birth mother and / or social service agency to determine alcohol exposure and willingness to have child assessed 3. Assessment package prepared 4. Assessment Process
Fares et al 2019	Rainbow Model of Integrated Care (RMIC) measurement tool (MT)	NSW, Australia	-	This study conducted validity and reliability test for the shorthened version of Rainbow Model of Integrated Care (RMIC) measurement tool (MT). Fifty six healthcare providers completed the survey during a face-to-face interview.	The RMIC is based on primary care theories which outlines four dimensions of integrated care (clinical, professional, organizational and system integration, that interconnect the macro (universal population), meso (targetted sub-groups) and micro level (targeted individuals) of a health system, and two more dimensions (functional, normative) that integrate the different health systems and the RMI…
Fekadu et al 2016	Mental Healthcare Plan (MHCP)	Ethiopia	Mental health	This study aimed to develop the mental healthcare plan (MHCP), using a mixed methods approach (situational appraisal, asset mapping, theory of change (ToC) workshops and qualotative studies). To explore the feasibility and acceptability of integration of mental healthcare into primary care, the study conducted both individual in-depth interviews and focus-group discussions involving key stakehold…	The MHCP is presented for the three levels of the health system in the Sodo district: the community, health facility and the healthcare organisation levels.
Fekadu et al 2019	Treatment Gap Questionnaire (TGQ)	Ethiopia	Psychosis	This was a cross-sectional study that conducted surveys to 300 adult participants with psychosis. This study aimed to to evaluate several treatment gap (TG) dimensions (access, adequacy and effectiveness of treatment, and impact/consequence of the treatment gap) using the Butajira Treatment Gap Questionnaire (TGQ).	Dimensions of the treatment gap continuum: lifetime access, current access, adequacy, quality, effectiveness, recovery. The treatment gap is defined as the proportion of people with disorder who require an intervention but do not receive one. The dimensions of the treatment gap can be measured subjectively and objectively.
Fennell et al 2017	The Country Cancer Support website	South Australia	Cancer, psychosocial support	The Country Cancer Support website was developed using a Participatory Action Research Framework and evidence-based behaviour change strategies, with people affected by cancer in rural South Australia.	www.country cancersupport.com.au Country Cancer Support website provides information for: 1. Persons with cancer (recently diagnosed, undergoing treatment, finished treatment) 2. Family members, carers, supporters 3. Health Professionals Also information on: dealing with difficult emotions, stories, tips, news, and finding near help.
Flood et al 2017	Model for Improvement and Agile Global Health	Guatemala	Type-2 diabetes	This study reported theimprovement of diabetes after a project in rural Guatemala which aimed to improve glycemic control of adult diabetes patients. The project involved improvement activities that were implemented at home, clinic and institutional level.	Improvement activities in the program: - home level: health literacy, family support, provision of care in native language - clinic level: fragmentation, medication adherence, care quality - organization level: clinical information systems, strength of supply chain, staff retention
Fortney et al 2006	Telemedicine-Enhanced Antidepressant Management (TEAM)	US	Depression	The TEAM study was conducted in small rural community-based outpatient clinics with interactive video equipment available for mental health, but no on-site psychiatrists/psychologists. This study compared processes and outcomes among patients with depression treated at intervention and matched control sites, and determined whether the intervention was cost-effective.	Structure of TEAM intervention: Watchful waiting Barrier assessment and resolution Patient education and activation Symptom monitoring Antidepressant therapy Barrier assessment and resolution Patient education and activation Symptom and medication monitoring Medication history Recommended antidepressant therapy Patient education and activation Symptom and medication monitoring Medication manageme…
Fragar et al 2008	The NSW Farmers Blueprint for Mental Health and well-being.	NSW, Australia	mental health and wellbeing	key agencies were invited to participate in a longer-term collaborative program aimed at improving the mental health and well-being of the people on NSW farms. each agency represented presented an overview of its service and its relevance and availability to farmers and farm families in NSW	Blue- print describes 23 areas of action that address key risk factors along ‘pathways to breakdown’ leading to ‘pathways to health’.
Fujita et al 2012	a new analytical framework of the continuum of prevention and care (COPC)	Vietnam	HIV	the study developed a new analytical framework of the continuum of prevention and care (COPC). Using the framework, we examined HIV service delivery in Vietnam.	The COPC concept can be applied to analyze HIV service delivery across several dimensions: (i) geograph- ical distribution of MARPs and PLHIV; (ii) availability of HIV health services including their geographical distri- bution and decentralization; (iii) connectedness between different elements of HIV health services; (iv) outcomes and impact of service availability and connectedness at a popula…
Heslop et al 2017	Rural Sexual Health in Youth Framework (RuSHY)	Western Australia	Sexual Health	To develop a framework for sexual health interventions with stakeholders, PAR will be used. Three PAR cycles will be conducted, using semistructured one-on-one interviews, focus groups, community mapping and photovoice to inform the development of a draft framework. Cycle 2 and Cycle 3 will use targeted Delphi studies to gather evaluation and feedback on the developed draft framework. All data co…	The four key RuSHY Framework concepts: 1 Consistent, credible Relationships and Sexuality Education (RSE) and information 2 Health service accessibility 3 Discreet condom supply 4 Communication & collaboration
Hetzel et al 2007	ACCESS Programme	Tanzania	Malaria	The ACCESS Programme aims at understanding and improving access to prompt and effective malaria treatment and care in a rural Tanzanian setting. The programme's strategy is based on a set of integrated interventions, including social marketing for improved care seeking at community level as well as strengthening of quality of care at health facilities. This is complemented by a project that aims …	Intervention area 1: Behaviour change campaign Intervention area 2: Quality of care in health facilities Intervention area 3: Improved malaria case management in drug selling shops
Hinton et al 2015	well-being pathway, screening, assessment and integrated care options	NT, Australia	mental health and wellbeing	Using snowball and purposive sampling, 27 service providers and community members with knowledge of the local context and the diverse needs of those at risk of depression were interviewed. 30% of participants were Indigenous. The proposed pathway to care was adapted in response to participant feedback.	The pictorial version used relevant representations and symbolism, rather than written words, to demonstrate key steps along the pathway to care. It presented an integration of four components: friends and family, services, culture, and community activities. The picture attempted to represent the holistic nature of Indigenous perspectives of social and emotional well-being, where each component w…
Hogan 2014	Re-Engineered Discharge Planning (RED)	Mississippi, US	Heart Failure (HF)	Project RED is designed to improve the work flow process through the use of timelines and strategies. Project RED supports discharge planning, helps to prevent readmission, and facilitates knowledge transfer that promotes sustainable changes. Re-Engineered Discharge Planning (RED), 6 step implementation toolkit was used to develop and provide education on Project RED. The RED toolkit provided a s…	RE-ENGINEERED DISCHARGE 12 COMPONENTS: 1. Ascertain need for and obtain language assistance. 2. Make appointments for follow-up medical appointments and post discharge tests/labs. 3. Plan for the follow-up of results from lab tests or studies that are pending at discharge. 4. Organize post-discharge outpatient services and medical equipment. 5. Identify the correct medicines and a plan for the pa…
Hyett, Kenny and Dickson-Swift 2019	Community-Centred Practice Framework (CCPF)	Canada and Australia	-	The conceptual framework was developed from qualitative multi-case research on exemplars of community participation. The first was, a network of Canadian food security programs, and the second, a rural Australian community banking initiative. Key themes were identified from across the case studies, and cross-case findings interpreted using occupa- tional therapy and occupational science knowledge…	The Community-Centred Practice Framework can be used by occupational therapists to conceptualize: 1. Community identity: Who is the community client? 2. Community occupations: What occupations are important to the community? What joint action is taken by community members towards their shared goal? 3. Community resources/barriers: What community resources exist? How can resources be used to overc…
Isler et al 2019	Video Adaptation Framework	Burkina Faso	Maternal nutrition	this qualitative study included 10 focus group discussions, 30 in-depth interviews, and 30 observations. We first used focus group discussions to capture insights on local nutrition and impressions of the original (South African) videos. After making rapid adjustments based on these focus group discussions, we used additional methods (focus group discussions, in-depth interviews, and observations…	The Video Adaptation Framework emphasizes 3 spheres of influence to mHealth video adaptation: (1) end recipients (in our case, pregnant or breastfeeding women who watch the mHealth intervention through their lens of life circumstances and experiences), (2) health workers (in our case, CHWs and MMs whose background knowledge and technological know-how informs how a video is distributed and perceiv…
Kelley 2007	Model: rural communities' process of developing palliative care programs	Canada	Palliative Care	The goal of this research Was to conceptualize rural communities' process of developing palliative care programs using a theoretical perspective of community capacity development. Data Were from nine focus groups of interdisciplinary rural health care providers who provided palliative care in seven provinces/territories of Canada.	Developing Rural Palliative Care: 1. Antecedent community conditions 2. Catalyst 3. Creating the team 4. Growing the program The model uses the metaphor of a growing tree to represent the change process while de- veloping palliative care in a rural community.
Kelley et al 2011	a rural palliative care model	Canada	Palliative Care	This study validated the model from {Kelley, 2007 #5822}	Developing Rural Palliative Care model: 1. Antecedent community conditions 2. Catalyst 3. Creating the team 4. Growing the program The model uses the metaphor of a growing tree to represent the change process while de- veloping palliative care in a rural community.
Kim et al 2008	Interactive Electronic Health Education Tool -- Afghan Family Health Book (AFHB)	Afghanistan	-	LeapFrog Enterprises and the United States Department of Health and Human Services developed the Afghan Family Health Book (AFHB), an interactive, electronic picture book, to communicate public health messages in rural Afghanistan. Changes in health knowledge among households exposed to the AFHB vs. CHWs were compared.	Modules in AFHB: immunizations, micronutrients, water/sanitation, diet, malaria, safety, TB, upper respiratory infection, sexually transmitted disease, first aid, mental health, female anatomy, prenatal care, postpartum care, birth spacing, breast feeding, delivery/neonatal
Knight et al 2017	The youth service - high risk measurement	NSW, Australia	youth	This study aims to demonstrate the feasibility of integrating best-evidence measures into the routine data collection processes of a service for high-risk young people, and identify the number and nature of risk factors experienced by participants. The youth service is a rural based NGO comprised of multiple program components: (i) engagement activities; (ii) case management; (iii) diversionary a…	measurement tool consist of: Demographics: sex, age, identify as indigenous, Communities of residence Risk domain 1: Education and employment Risk domain 2: Mental health and wellbeing Risk domain 3: Substance use Risk domain 4: Crime
Kram et al 2015	ABCDE bundle	MAryland, US	ICU	implemented the ABCDE bundle in the newly affiliated third rural com- munity hospital’s 6-bed general adult ICU. Both pre-bundle and post-bundle implementation data were evaluated for effects on the outcomes of interest.	The ABCDE bundle was implemented as a routine standard of care for all adult patients admitted to the ICU. Prior to receiving awakening or breathing trials, or mobility exercises, a patient safety screen was performed. A: Spontaneous Awakening Trial (SAT) B: Spontaneous Breathing Trial (SBT) C: Coordination D: Delirium monitoring and management E: Early mobility
Matin et al 2020	NeMo system	Uganda	Neonatal Illness	A total of 20 mothers were enrolled in the study after giving birth in the Iganga District Hospital. Each mother was trained to use the NeMo system to assess her infant for signs of illness before leaving the hospital and was given the NeMo system to use at home for 1 week. Throughout the week, the smartphone tracked the mothers’ usage of NeMo, and the study team visited twice to observe mothers’…	NeMo is a two-part system designed to empower mothers to identify the 4 qualitative symptoms most indicative of severe neonatal illness using a smartphone preloaded with an interactive app (the NeMo app) as well as detect respiratory distress using a low-cost, wearable sensing band (the NeMo band) that measures breathing rate. NeMo aids assessment of 5 danger signs of neonatal illness through the…
McConnel, Pashen and McLean 2007	The ARTS framework: framework for clinical risk assessment and management	Australia	-	The research process included identifying a problem and gradually developing a research question, developing a potential model for application in a specific con- text, refining the tool and piloting the tool in a limited context.	ARTS: Assessment: Complexity, Socioeconomic factors, Cultural and psychological factors, Public health issues Resources: Human, Advice and information, Technical Transport: Additional risks Support: Psychological, Management and organizational
McCreight et al 2019	Process Mapping	US	veterans health	Observational qualitative study guided by the Lean Six Sigma approach. Data were collected in January–March 2017 through interviews, di- rect observations, and group sessions with front-line staff, including VA providers, nurses, and administrative staff from five VA Medical Centers and nine rural Patient- Aligned Care Teams.	The final maps portrayed the transitional care coordination process prior to the TNP implementation from the perspectives of both VAMC inpatient and rural PACT outpatient teams. Overall, VAMC process maps provided a detailed visual depiction of the multidisciplinary roles involved and the complexities near the time of the discharge.
McNeill et al 2019	How to Talk to Your Doctor (HTTTYD) HANDbook Program	US	-	This study evaluated How to Talk to Your Doctor (HTTTYD) HANDbook Program . Participants were recruited from 55 rural counties by county extension agents (CEA) to participate in the 1-hour HTTTYD session. Pre- and post-test surveys were completed. A subset of the sample completed a 3-month follow-up survey.	(1) remember the things you need to take to your visit; (2) two-minute history: tell your doctor your health problems in 2 minutes; (3) words: repeat instructions and information back in your own words; (4) FORms: don’t forget to fill out all your FORms completely; and (5) take your meds: take medications as la- beled and take all your medications to your doctor’s visit.
Mifflin and Bzdell 2010	Baffin Region Physiotherapy Prioritization Tool	Canada	-	The physiotherapy prioritization tool was developed by combining background research with the authors’ first-hand knowledge of the specific characteristics of the Baffin Region. A draft of the tool was created, then revised following consultation with management. The tool was evaluated following a four-month pilot implementation period	There are 7 categories of priority: 1. Qikiqtani Regional Hospital inpatients 2. Paediatric clients with chronic conditions and disabilities 3. Clients at risk for falls 4. Clients with urgent orthopaedic conditions 5. Adult clients with chronic conditions and disabilities 6. Client followed by Home Care – non-urgent issues 7. Adult clients with non- urgent orthopaedic conditions
Mkwanazi, Rochat and Bland 2017	maternal HIV-disclosure intervention (Amagugu)	South Africa	HIV/AIDS	This study evaluated the Amagugu program. A sub-sample of HIV-infected mothers (n1⁄420) with primary school-aged HIV-uninfected children, from Amagugu, was purposely se- lected. Using semi-structured interviews and interview-guide, we explored maternal perceptions of disclosure prior to participation and experiences of participating in Amagugu. Audio-recorded interviews conducted in participants’…	The maternal HIV-disclosure intervention (Amagugu), a lay counsellor-led, home-based intervention with six sessions, was implemented. The intervention included provision of disclosure tools, training and support for mothers, a family session and health promotion clinic visit for mothers and children.
Mocumbi et al 2018	Context Assessment for Community Health (COACH) tool	Mozambique	maternal and newborn care	A response process evaluation was completed with six purposively selected health providers to uncover difficulties in understanding the tool. Internal reliability was tested using Cronbach’s !. Subsequently, a cross-sectional survey using COACH, which contains 49 items assessing eight dimensions, was administered to 175 health providers in 38 health facilities within six districts in Mozambique.	The Context Assessment for Community Health (COACH) tool was developed to assess modifiable aspects of the healthcare context that theoretically influence the implementation of evidence. Dimensions of context: - Organizational resources: Human resources, Space, Communication and transport, Medicines and equipment, Financing - Community engagement - Monitoring services for action - Sources of know…
Modi et al 2015	mHealth intervention (ImTeCHO)	India	maternal, newborn and child health	The Medical Research Council (MRC) framework for developing complex interventions was used. Gaps were identified in the usual care provided by ASHAs, based on a literature search, and SEWA Rural’s1 three decades of grassroots experience. The components of the intervention (mHealth strategies) were desig- ned to overcome the gaps in care. The intervention, in the form of the ImTeCHO mobile phone a…	Intervention and delivery components: Scheduling job-aid BCC job-aid Diagnosis and patient management job-aid Supervision and support management job-aid Training, mentoring, and certification Patient management helpline ImTeCHO facilitator (IF) Program implementation cell atheadquarters
Mohammed et al 2019	a mobile phone-based system as a surveillance tool	Ghana	childhood illnesses	This study aimed to examine the feasibility of a mobile phone-based system as a surveillance tool for identifying common symptoms of childhood illnesses. We conducted a community-based cross- sectional study involving caregivers (n = 161) of children under 5 years.	Designed using an interactive voice response (IVR) system, an automated mobile telephony with the capacity of providing a two-way voice communication service, the system provides instructions in Twi (the local language) for caregivers to give responses by pressing the numbers on the keypads of their mobile phones. For example, press ‘1’ for a ‘yes’ response or ‘2’ for a ‘no’ response. All questio…
Mohammed et al 2019	mHealth intervention- short message service (SMS)	Ghana	malaria	We conducted a quasi-experimental study of a 12-month intervention using a random sample of 332 caregivers with children under-five from two rural districts, assigned to either an intervention or a control group. Caregivers in the intervention group received voice short message service (SMS) on malaria prevention based on a behavior change theory to improve their health behaviors and practice, on…	Telephone numbers obtained from caregivers during recruit- ment were uploaded onto a mobile phone-based health infor- mation system (mHIS). This system was setup to automatically deliver a one-way voice SMS to only the inter- vention group at their own convenient time – received in the form of a phone call. Scheduled based on the time indicated by the caregivers, the health messages were delivere…
Moore et al 2017	The Clinical Handover Assessment Tool	NSW, Australia	-	Researchers consulted with clinicians to develop an assessment tool, based on the ISBAR handover framework, combining validity evidence and the existing literature. The tool was applied ‘live’ by receiving clinicians and from recorded handovers by academic assessors. The tool’s performance was analysed using generalisability theory. Receiving clinicians and assessors provided feedback.	The Clinical Handover Assessment Tool components: - Identifies self and position - Identifies main problem - Gives appropriate history - Gives appropriate examination/observation - Makes logical assessment - Makes a clear recommendation - Global rating: how confident am i that i received an accurate picture of the patient? Ungraded observation of additional factors impacting the quality of the ha…
Morgan et al 2019	Five-step development-adaptation process	Canada	dementia	Elements of the Rural PHC Model for Dementia were based on seven principles of effective PHC for dementia identified from published research and organized into three domains: team-based care, decision support, and specialist-to-provider support. Since 2013 the researchers have collaborated with a rural PHC team in a community of 1000 people in the Canadian province of Saskatchewan to operationali…	1. Build relationships 2. Problem analysis and needs assessment 3. Assess elements of intervention to be adapted; resolve applicability issues with program developer and experts 4. Implement intervention and resolve applicability issues with PHC team (ongoing adaptation) 5. Sustain the intervention in initial PHC team site while scaling up to other sites
Ohl et al 2013	a telehealth collaborative care (TCC) program for persons with HIV	US	HIV	Mixed methods evaluation of a quality improvement program with pre-measures and post- measures.	TCC Program elements: Defined roles in co-managed care - Interactive video conferences involving HIV Specialty and Primary Care Teams - Personalized patient handout on navigating co-managed care Care coordination across sites - Telehealth care coordination huddles Population management across sites - Registry - Structured telehealth collaborative care notes
Pereira de Llano et al 2017	the Frailty Syndrome Care algorithm	Brazil	Frailty Syndrome in older adults.	Data was collected from July to October 2014, using a semi-structured form. To assess frailty a self-reported instrument was used to obtain information from the older adult or their assistant/substitution respondent. Multiple Poisson Regression was used to analyze the associated factors. Through the identification of the associated factors, the care algorithm for the Frailty Syndrome was construc…	Frailty syndrome is categorized into 3: 1. Non-frail --> health promotion 2. Pre-frail --> Prevention of worsening and reversal of frailty 3. Frail --> Rehabilitation
Pesut et al 2013	program assessment framework: evaluating a rural palliative supportive service	Canada?	Palliative Care	A review of key documents from electronic databases and grey literature resulted in the identification of general principles for high-quality palliative care in rural contexts. These principles were then adapted to provide an assessment framework for the evaluation of the rural palliative supportive service. This framework was evaluated and refined using a community-based advisory committee guidi…	The resulting program assessment framework includes 48 criteria organized under seven themes: embedded within community; palliative care is timely, comprehensive, and continuous; access to palliative care education and experts; effective teamwork and communication; family partnerships; policies and services that support rural capacity and values; and systematic approach for measuring and improvin…
Purtill et al 2008	Prehospital Trauma Triage Tool	US	emergency	The Emergency Medical Services (EMS) Medical Director reviewed cases transported to the TC to determine the appropriateness of tri- age decisions (over- and under-triage using the American College of Surgeons Commit- tee on Trauma definitions). Data were compared before and after this policy change.	- Mechanism of injury - Anatomic injury - Physiologic criteria - Other criteria - Comment (optional) The “MAP” (mechanism, anatomy, and physiology) tool was developed to guide prehospital personnel in their assessment of trauma victims (Fig. 1). A total of two or more hits on the MAP scoring system or one hit with base station MD order (triage􏴆) was used to define a patient in the field at suffic…
Raghu et al 2015	SMARTHealth: assess and manage cardiovascular disease (CVD) risk	India	cardiovascular disease	Data on CVD and associated risk factors were collected through an mHealth system consisting primarily of a client side mobile application and server side electronic medical record. The mobile application was compart- mentalised into four steps, which enabled health workers to conveniently assess rural participants for CVD risk and disseminate appropriate recommendations.	Subsequent to the computation of a 10-year CVD risk for a given set of risk factors, the mobile application offered support for management of the participant’s risk and fur- ther follow-ups. In order to arrive at appropriate recom- mendations, the tool calculated sub-conditions (as listed in Table 2) that indicated high risk conditions or the pres- ence of elevated glucose levels (impaired fastin…
Rebello et al 2017	Rural Pharmacological Interven- tion in Late Life (PILL)	Boston/Maine, US	older people/veterans	The PILL pharmacist called patients the week after hospital discharge to reconcile med- ications, assess adherence, and identify potentially inappropriate drugs. The pharmacist worked with each veteran’s family and providers to resolve prob- lems and increase support. To determine whether the intervention decreased acute care admissions, rehospitalizations, or deaths, we matched 1 unique con- tro…	The rural PILL model provides collaborative care, education, and support to this vulnerable population when it is needed most. This simple telepharmacy program is based on EMR-based patient identification and phone contact, and can thus be easily expanded to benefit rural patients both regionally and nationally.
Reddy et al 2015	The Remote Primary Health Care Manuals (RPHCM)	Australia	-	this study assessed whether RPHCM protocols are in fact widely used in remote practice in Australia, and whether they have contributed to evidence-based care.	The Remote Primary Health Care Manuals (RPHCM) are a suite of five manuals consisting of the Central Australia Rural Practi- tioner Association Standard Treatment Manual (CARPA STM), Minymaku Kutju Tjukurpa – Women’s Business Manual, Clinical Procedures Manual for remote and rural practice, Medicines Book for Aboriginal and Torres Strait Islander Health Practitioners and Health Workers and the Re…
Riley, Vess and Dumas 2017	home therapies	US	Chronic Kidney Disease and Anemia	The objective of this project was to integrate erythropoiesis-stimulating agents (ESAs) therapy with CKD care under one practice setting and to decrease the total number of office visits for CKD and anemia management.	Practice change: Insurance pre-approval ESA prescribed Dispensed per local pharmacy Home weekly ESA SQ self-injection Monthly anemia visit at CKD clinic Separate CKD visit at nephrology office CKD Stage 4 Q 2 months CKD Stage 5 ND Q month
Sabesan et al 2018	telechemotherapy model -- Queensland Remote Chemotherapy Su- pervision (QReCS) model	Queensland, Australia	Cancer	Data were collected retrospectively from the Cairns and Townsville Cancer Centre oncology information system (MOSAIQ) between June 1, 2014, and June 1, 2016.	In the QReCS model, rural generalist nurses administer chemotherapy and biologic therapy agents under the direct supervision of chemotherapy-proficient nurses from larger primary centers, using a telenursing platform, as demonstrated n the telechemotherapy model video. Rural generalist medical officers and pharmacists provide support to this model locally, and medical oncologists and oncology pha…
Schuller et al 2019	Rubric to Assess the Impact and Feasibility of Access to Care Strategies in Rural Communities	US	-	The purpose was to develop an efficient approach for standardizing and prioritizing strategies to improve access to health care in rural areas across the United States. The Plan, Do, Check, Act (PDCA) cycle was used to create the rubric. The research team constructed a plan for creating a rubric to measure each strategy’s impact and feasibility. We checked the rubric by applying it to selected ac…	Impact criteria: - number of people served - population characteristics - RWJ rating Feasibility: - cost - personnel - time All indicators was scored high (2 points), moderate (1 point), and low (0 point)
Schuttner et al 2014	phone-based application for outreach, referral, and follow-up	Zambia	-	The program was implemented at six primary care sites. Computers were installed at clinics for data entry, and data were transmitted to central servers. In the field, using a mobile phone to send data and receive follow-up requests, CHWs conducted household health surveillance visits, referred individuals to clinic, and followed up clinic patients.	Data were transmitted from the CHW and clinic to a central server via general packet radio service, which could then send back data to the CHW for follow-ups, to the clinic for monitoring reports, and to the district server for storage. If a patient complaint (illness or pregnancy-related) was not resolved at the clinic, a referral to a higher level of care or a follow-up clinic appointment could…
Tabatabaei-Moghaddam, Sano and Mammen 2014	Culturally appropriate oral health messages	multistates (US)	oral health	Based on par- ticipatory, learner-based approach, this study exam- ined various oral health messages (varied length, detail, and voice) among 75 rural, low-income mothers in nine states in the theoretical framework of cultural appro- priateness model. Specifically, we compared the pro- cess of our message creation to the differential effects of linguistic, peripheral, evidential, and sociocultura…	Cultural Appropriateness Framework: Linguistic Peripheral Evidential/ sociocultural Evidential/ sociocultural Evidential
Aleem et al 2015	Depression screening optimization	New Hampshire, US	depression	This study aims to increase depression screening by improving the screening tools and optimization of data entry in HER. 1. Single screening tool 2. Simplified data entry 3. Updated the paper-based data collection instrument used by flow staff to reduce PHQ-2 screening duplication 4. Clarified roles and responsibility 5. Integrating behavioral health clinician roles	The map shows the steps on depression screening --> the future swim lane process map
Bauer et al 2018	mHealth system to support Collaborative Care for patients with complex psychiatric conditions	Washington, Arkansas, and Michigan	Posttraumatic Stress Disorder and Bipolar Disorder	This article describes the experience designing, developing, and deploying a mobile system to support Collaborative Care. The system consists of a patient-facing smartphone app that integrates with a Web-based clinical patient registry used by behavioral health care managers and consulting psychiatrists.	The SPIRIT app mobile system was designed to support the effective delivery of Collaborative Care. Collaborative Care is a model for delivering treatments for common mental disorders in primary care settings that is twice as effective as usual depression care The SPIRIT app is organized into seven modules: Check In, View Progress, Learn More, Reach Out for Help, Safety Plan, Settings, and About t…
Bedard et al 2016	Carepath for early psychosis intervention (EPI)	Ontario, Canada	psychosis	This study aims to describe the implementation and evaluation of a quality improvement project, which aimed to standardize services and documentation across several district Early Psychosis Intervention (EPI) Programmes in a rural region of Canada. Pre- Carepath and post-Carepath chart audits evaluated the provision and documentation of EPI best practices that were specified in the Carepath.	This tool contain standardized EPI, consists of: 1. Engagement & Comprehensive Assessment: making contact, initial contact, comprehensive assessment, monitoring protocol 2. Recovery Phase: psychoeducation, individualized care and reintegration, ongoing assessment, monitoring protocol, other care 3. Relapse: contact, assessment, Intensified Community Care, Monitoring Protocol , Hospital Care, Rela…
Coleman and Akinsola 2012	ICT Service Oriented Architecture (SOA) Framework	South Africa	-	This study investigated various methods used in blood management at rural hospitals. A case study approach was used. Data was collected using semi-structured open- ended interview questions. Based on the findings, an ICT service oriented architecture (SOA) framework to improve blood management processes in rural hospitals in South Africa was proposed.	Service Oriented Architecture (SOA) is an approach to designing a system that allows for loose coupling, interoperability, and standards-based computing. Components: Business Component, Service Interface Component, Provincial E-health Service Hub, Integration Services, E-health Service, User Interface Component, Security, Communication.
Daivadanam et al 2016	a Tool to Stage Households’ Readiness to Change Dietary Behaviours	India	Dietary Behaviours	This study developed and validated a tool that could be administered by community volunteers to stage households in rural Kerala based on readiness to change dietary behaviour. was finalised through three consecutive pilot validation sessions, conducted over a four-month period	Components: 1. Estimation of consumption 2. Current recommendations 3. Staging questions 4. Overall stage of the household (Pre-contemplation, Intention, Action)
Ding et al 2015	Syndromic surveillance systems (SSSs): a tool for the early detection of epidemics.	China	Epidemics warning	This study aims to measure the costs and effectiveness of the three components of the SSS in the ISSC project. The central measures of the cost-effectiveness analysis of the three components of the syndromic surveillance system were: 1) the costs per reported event, respectively, at the health facilities, the primary schools and the pharmacies; and 2) the op- erating costs per surveillance unit p…	composed of three main functional areas 1. Data collection 2. Syndrome classification, Data analysis and outbreak detection 3. Visualization and reporting
Mannik et al 2018	novel AFYACHAT tool	Kenya	cardiovascular	This study designed and implemented a novel two-way mobile phone application, ‘AFYACHAT’, to rapidly screen for the CVD risk in rural Kenya. AFYACHAT collects and stores a short message system (SMS) text message data entered by a CHW on a subject’s age, sex, smoking, diabetes and systolic blood pressure, and returns as SMS text message the category.	The system was built using RapidSMS, which is a free and open-source framework built with Python and Django. Rapid SMS provides a flexible platform and modular components for large-scale data collection and auto- mating data analysis and has been used for other mHealth tools. Users entered the following patient data as a single SMS text message from their cellular telephone (smart phone 􏳩􏲣􏳝􏳮􏳪􏲏􏲫􏲏􏲷…
McDonald, Bailie and Michel 2013	The Healthy Community Assessment Tool	Australia	-	The tool was developed and piloted through a multi-phase and iterative process that involved a series of consultations with community members and key stakeholders and trialling the tool in remote Indigenous communities in the Northern Territory of Australia.	a tool to measure, monitor and evaluate key social determinants of health at community level. there are 10 domains in measuring community health/wellness --> Water Supply, Community vibrancy, Pride and Safety, Promoting Physical Activity, Food Supply, Sewerage System, Electricity Supply, Pest Control and Animal Management, Air Quality, Drainage, Roads, and footpaths, Public Toilets, Healthy Housi…
Pimmer et al 2017	mobile instant messaging tool (WhatsApp groups)	Malawi	-	the multi-site case study research triangulated interviews and focus groups of CHWs and facilitators with the thematic qualitative analysis of the actual conversations on WhatsApp. A survey with open questions and the quantitative analysis of WhatsApp con- versations were used as supplementary triangulation sources.	WhatsApp is a mobile phone application that is available for download in application strore for free.
Brimblecombe et al 2015	Good Food Planning Tool	North and Central Australia	Food security	The study developed a Good Food Planning Tool to support stakeholders to collectively plan and take action for local food system improvement.	Five food system domains: (i) Leadership and partnerships; (ii) Traditional food and local food production; (iii) Food businesses; (iv) Buildings, public places and transport; (v) Community and services and 28 activity areas form the framework of the Tool.
Cherrington et al 2012	Diabetes Peer Support Intervention	Alabama, US	Diabetes	Qualitative data were combined with behavioral constructs and principles of diabetes self-management to create a peer support intervention to be delivered by trained peer advisors.	peer advisors were each paired with 3 to 6 clients. A one- on-one in-person needs assessment begins an intensive intervention phase conducted via telephone for 8 to 12 weeks, followed by a maintenance phase of at least once monthly contacts for the remainder of the intervention period
Clancy 2015	The Practice Model of the Dementia Outreach Service	NSW, Australia	dementia	Participatory action research	The bedrock: Theoretical knowledge The foundations: Practice principles The work: Core activities The target groups
Fialkowski et al 2014	the Children’s Healthy Living (CHL) Program	US Affiliated Pacific Islands (USAPI), Hawaii, and Alaska	Childhood obesity	Four communities in each of five CHL jurisdictions (Alaska, American Samoa, Commonwealth of the Northern Mariana Islands, Guam, Hawai‘i) were selected to participate in the community- randomized matched-pair trial. Over 900 community members including parents, teachers, and community leaders participated in the CEP over a 14 month period	Framework contains: - behavioral objectives: food intake, physical activity - Factors - Environmental domains
Give et al 2019	community-based referral system	Mozambique	-	This qualitative study, aiming to explore barriers and enablers of referral within the lens of complex adaptive health systems, employed 22 in-depth interviews with CHWs, their supervisors and community leaders and 8 focus group discussion with 63 community members	We reintroduced referral slips, used by CHWs to refer clients from the community to the health facility. The referral slips filled out by CHWs contain client information on the diagnosis, treatment administrated and the reason for referral to the health facility. When the client receives care in the health facility, is expected that the health professionals based in these health facilities will p…
Ray et al 2015	Framework of Subspecialty Care Needs and Potential Telehealth Strategies	US	-	Seventeen semi- structured telephone interviews were conducted with rural pediatricians from 17 states within the United States. Inter- viewees were recruited by e-mails to a pediatric rural health listserv and to rural pediatricians identified through snowball sampling. Themes were identified through thematic analysis of interview transcripts.	Rural pediatricians identified several telehealth strategies to improve access to subspecialty care, including physician access hotlines, remote electronic medical record access, electronic messaging systems, live video tele- medicine, and telehealth triage systems. IDENTIFIED NEED in the framework: Cognitive interpretation or advice Specialized diagnostic study or procedures Remote assessment of…
Gerolamo et al 2016	the Behavioral Health Home Plus (BHHP) program	Pennsylvania, US	serious mental illnesses (SMI)	This qualitative study gathered in-depth information about program implementation by conducting discussions with stakeholders and focus groups with consumers who received services at two behavioral health agencies	BHHP sought to improve the integration of physical and behavioral health services through several activities: (1) embedding a registered nurse in each behavioral health agency to create an interdisciplinary care team equipped to address physical health conditions and problem behaviors; (2) training case managers and peer specialists to become wellness coaches to help consumers identify and addres…
Baron 2012	Personal Health Records (PHRs) for rural heart failure patients	northern Vermont and upstate New York	Heart Failure (HF)	A descriptive mixed methods Descriptive research collects data to answer questions about current conditions. Data were collected through two face- to-face semi-structured interviews, observations of a usability study of participants performing specified tasks in MyHealth, computer-generated reports of participants' MyHealth usage, and an interview with the heart failure nurse on the participants’…	PHR Features Making sure information is correct Looking at Results Renewing Prescriptions Sending/Receiving Messages from Physician Scheduling Appointments Managing Health Information in one place Sending/Receiving Messages from the Heart Failure Nurse Receiving email notice of MyHealth message Completing the Heart Failure Daily Journal Using Heart Failure Resources Paying Bills
Blank et al 2013	tablet-based Decision Support and Integrated Record-keeping (DESIRE) tool	Kenya	hypertension	Usability testing consisted of “think aloud” exercises and “mock patient encounters” with five nurses, as well as one focus group discussion. Feasibility testing consisted of semi-structured interviews of five nurses and two members of the implementation team, and one focus group discussion with nurses.	Decision Support and Integrated Record-keeping (DESIRE) tool records patient data and assists rural clinicians with clinical decision-making. DESIRE has three core functionalities: (1) a data entry and validation; (2) branching logic featuring decision support, alerts, and reminders; and (3) the ability to retrieve and display historical data derived from the electronic AMPATH Medical Record Syst…
Bonsignore et al 2018	TapCloud for Paliative Care	Western North Carolina	Palliative Care	A mixed-methods approach was used to assess feasibility, usability, and acceptability.	Tap- Cloud, is a communication and monitoring application that connects patients and providers outside the clinical setting. In addition to TapCloud, the CBPC team uses video- conferencing to further address symptoms, medication management, goals of care, and examination of any physical issue and to facilitate family-focused meetings and counseling.
Brokel et al 2011	the CDS rule (CDSR)	Columbia, Iowa	-	This article describes tools to validate initial 54 clinical decision support rules used in a rural referral hospital and 17 used in clinics	The key components of the design include evidence from nursing and health sciences, information from data use, the expert rule from computer design, the regulations and standards, the clinician workflow, the patient and their health, and the care environment
Hearns et al 2010	decision support manual	British Columbia, Canada	Maternity care	Based on interviews with community members, providers, recipients and decision-makers, and employing a formal decision analysis approach, we sought to clarify the influences affecting rural maternity care and develop a process to generate a set of value-focused objectives for use in designing and evaluating rural maternity care alternatives.	The decision-making framework helps to identify and evaluate creative alternatives and to make defensible and easily communicated choices in complex situations. Stages: 1. Problem – opportunity 2. Health authority community analysis 3. Cause–effect links and objective identification 4. Creative alternative development 5. Portfolio development and consequence analysis 6. Choices and trade-offs 7. …
Hoffman et al 2019	Long-Term Care Decision Aid Website for Older Adults	New England, US	older adults	the research team engaged families in designing and iteratively revising paper drafts, then programmed a tailored website. The field test used the ThinkAloud approach and pre-/ postquestionnaires to assess participants’ knowledge, decisional conflict, usage, and acceptability ratings.	Web-Based Decision Support System: Structure and Content four decision-making steps: Get the Facts, What Matters Most, Consider Your Resources, Make an Action Plan.
Citrin et al 2018	integrated care system involving community healthcare worker networks that utilize a home-to-facility electronic health record platform	Nepal	-	This article describes the development of an integrated care system involving community healthcare worker networks that utilize a home-to-facility electronic health record platform for rural municipalities in Nepal	Further details of integratred care system: Municipal-level Digital Platform Population Census Integration with hospital-based electronic health record Biometric identification Training and supervision
Biziyaremye et al 2018	ALL BABIES COUNT (ABC) initiative	Rwanda	neonatal deaths	ABC was implemented across all 26 facilities. Quantitatively evaluated.	ABC included provision of training, essential equipment, and a quality improvement (QI) initiative which combined clinical and QI mentorship within a learning collaborative
Dew et al 2016	a framework for rural private therapists.	Australia	-	The study consisted of three stages utilizing focus groups, interviews and an online expert panel. Participants included private therapists delivering services in rural New South Wale We conducted a thematic analysis of focus groups and interview data and developed a draft framework which was subsequently refined based on feedback from stakeholders.	The framework is arranged around three elements: Framing, Engaging and Enabling.
Petrie 2011	model of praxis (model of care and service)	Australia?	mental health	action research (AR) underpinned this study and facilitated change in practice through four distinctive completed AR cycles with data analysis proceeding alongside data collection. Theories were articulated and explored and resulted in the development of a new model of praxis.	In this model of practice the group and its practice is represented in the top circle, training and education provided in the circle on the right, and organizational support including the accepted flowcharts accepted by that on the left. At the core of the model are the shared domains that contribute to a reduction of stress for the nurse, improvements in the occupational health, safety and welln…
Conway et al 2016	Community Care Team Model.	Minnesota, US	-	This study describes outcomes of implementation of a community care team (CCT) and care coordina- tion to improve outcomes of patients living in a frontier community.	Implemented and evaluated. The Ely CCT project has increased interorganiza- tional collaborations and care coordination for people with complex needs. Emergency department use decreased following enrollment in care coordination.
Dent et al 2016	Co-KT framework	South Australia	MSK (musculoskeletal)	This study implemented and evaluated a Co-KT framework for a population with MSK (musculoskeletal) conditions in the rural fishing and farming community of Port Lincoln, South Australia.	Implemented and evaluated.
English et al 2011	Over-arching framework indicating how the full intervention package both produced overall effects and variability in effects	Kenya	-	This study used data from multiple studies and insights gained from being participants in and observers of the intervention process to provide explanation of how intervention effects were achieved as part of an effort to better understand implementation in low-income hospital settings (rural Kenyan hospitals).	Framework is proposed, not implemented/tested/validated.
Goodman et al 2009	a multi-institution partnership model	Southwest Georgia, US	Cancer	This article summarizes the experience of building a multi-institution partnership to develop a cancer outcomes research infrastructure in Southwest Georgia (SWGA)	implemented, not evaluated.
Hounton, Byass and Brahima 2009	community mobilisation of the Skilled Care Initiative (SCI)	Burkina Faso	maternal and perinatal	A quasi experimental design was used to assess the extent to which the SCI was associated with increased institutional births, maternal and perinatal mortality reduction in an intervention (Ouargaye) versus a comparison (Diapaga) district.	implemented and evaluated. 30% increase in institutional births in the intervention district compared to 10% increase in comparison district. significant reduction of perinatal mortality rates larger decrease in maternal mortality ratios in intervention district

## Sheet: Appendix 3 Workforce
Author and Year	Tool Name	Study Setting	Particular Health Worker	Research Methods	Tool Description
Khan et al 2019	the Acute Care Providers Project (ACPP)	Haiti and India	Acute Care Providers (community - layperson)	The ACP program is an asynchronous curriculum that provides core health content and a structured approach to clinical care through an electronic curriculum. The curriculum is reinforced with case-based practice and hands-on workshops for procedural skills. ACPP was deployed in rural Haiti and India. Evaluation of the program included multiple-choice pretests and posttests, an objective structured…	At the core of ACPP is a 3-step education program that encompasses (1) delivering health care content, (2) developing a clinical approach, and (3) learning procedural skills.
Ducat et al 2016	the Y model of effective supervision in rural and remote settings	Queensland, Australia	Allied health professionals	This study investigates the usefulness and effectiveness of and barriers to supervision in rural and remote Queensland. a qualitative descriptive study was conducted involving semi-structured interviews with 42 rural or remote allied health professionals, nine operational managers and four supervisors.	Positive supervision culture and supervisee–supervisor fit appear to be key factors that are associated with useful supervision as reported by supervisees, supervisors and operational managers.
Lin et al 2009	a competency framework for senior level AHPs	Western Australia	Allied Health Professionals - audiology, occupational therapy, physiotherapy, speech pathology, social work, podiatry and dietetics.	The project included three phases of modified Delphi review.	The final Rural and Remote Allied Health Competencies – Senior Professional (RRAHC-SP) framework consists of 88 competencies under 33 sub-domain and 8 overarching domain areas (Fig3) 8 domains: service delivery, equity and diversity, prifessional skills, ethical practice, development and support, quality and safety, clinical management, clinical skills
Laurenzi et al 2020	Home Visit Communication Skills Inventory (HCSI)	South Africa	community healthcare worker	This study used the newly-developed Home Visit Communication Skills Inventory (HCSI) to explore the delivery of a CHW program in rural South Africa. Routine home visits from CHWs to their maternal care clients were audio!recorded with consent, and later transcribed and translated into English. The HCSI, devised and piloted using existing frameworks and program!specific training components, consis…	Home visitor communication skills inventory domains: 1. Active listening: Ask for clarifica􏳲on, Gather informa􏳲tion, Reflect content /informa􏳲tion given, Reflect feelings /concerns, Ask open ques􏳲tions consistently (3+), Tell more more' techniques 2. Active delivery: Relevant new informa􏳲on (3+), Informati􏳲on reten􏳲tion Visit conti􏳲nuity regarding knowledge, Ensure comprehension, Solicit question…
Mehrotra et al 2018	NIMHANS ECHO tele-mentoring model	India	counsellors	The Counsellors from 11 rural and underserved districts of Chhattisgarh were periodically connected to NIMHANS multidisciplinary specialists by smartphone app and underwent virtual mentoring to learn and translate “best practices” in Mental health and Addiction by using “patient-centric learning”, a core component of NIMHANS ECHO model. The outcome evaluation was modelled on Moore’s evaluation fr…	training topics in NIMHANS ECHO tele-mentoring model: Psychiatric Case History and Mental Status Examination Screening for Alcohol Use Screening for Nicotine Use Screening for Common Mental Illness Mini Mental Status Examination Suicide Assessment and Intervention Motivational Interviewing Relapse Prevention Basics in Cognitive Behaviour Therapy Working with families of the mentally ill Grief Cou…
Raghavan et al 2011	a framework for scoring personal attributes reflecting a potential for living and working in rural areas.	Canada	doctors	A broad-based Working Group devised a framework for scoring personal attributes reflecting a potential for living and working in rural areas. This framework, based on established characteristics reported in the literature, valued applicants who had rural connections, a history of rural employment, a history of rural community service, or a combination of these attributes. Relative weights for the…	personal attributes : - Rural community service - Rural connections - Rural employment - History of interprofessional work in health care - Advanced degree - Commitment to Canadian Forces The matrix construct allowed for systematic, one- on-one comparisons of attributes in a pair-wise manner. Attributes were listed, one on each row, and again on each column, and compared with every other attribut…
Gouveia et al 2016	A framework of competencies for a program in rural medicine	Brazil	doctors	Two rounds of a modified version of the Delphi technique were conducted.	It consists of 26 core competencies and 158 secondary competencies that should be useful when constructing competency-based curricula in rural medicine for medical education in Brazil.
Kijima et al 2018	The General Practice Assessment Questionnaire (GPAQ)	Japan	Doctors	This cross-sectional study tested the validity and reliability of the Japanese version of the questionnaire. We translated the original GPAQ into Japanese and assessed its reliability and validity among patients aged ≥20 years at five rural primary care centres located in Shimane and Okayama prefectures, Japan.	This questionnaire highlights the evaluation of interpersonal skills and interactions between physicians and patients.
Coleman 2013	Virtual ICT Training Framework	South Africa	Doctors	This paper investigated how ICT skill levels of doctors deployed to rural hospitals contribute to effective usage of computer-mediated tools in hospitals in South Africa. A case study approach was used. Participants were selected from a population group of doctors. Ten doctors were selected from ten government-owned hospitals for interviews. Data was collected using semi-structured open ended int…	an ICT virtual training framework is to provide guidline on basic ICT training through virtual tutoring to improve healthcare delivery in rural hospitals
Brown et al 2015	a rural academic general practice framework	Victoria, Australia	doctors	This study develops a rural academic general practice framework to assist rural practices in developing both comprehensive educational activity and a strong research focus thus moving towards functioning as mature academic units.	The framework maps the development of a rural academic practice across these themes in four progressive stages: beginning, emerging, consolidating and established.
Terry, Baker and Schmitz 2016	Community Apgar Questionnaire (CAQ)	Victoria, Australia	doctors	The project conducted structured face-to-face interviews with hospital chief executive officers (CEOs) and directors of clinical services (DCSs) from 14 of the 21 (76%) health services that agreed to participate in rural north-eastern Victoria, Australia. The interviews were undertaken to complete the CAQ, which contains 50 questions centred on factors that influence physician recruitment and ret…	Classes: Geographic, Economic, Scope of Practice, medical support, hospital and community support Each class has several factors.
Barnett et al 2013	virtual communities of practice (VCoP)	Australia	doctors	A qualitative study, using semistructured individual telephone interviews was conducted with 10 GP registrars and supervisors in one of Australia’s 17 regional general practice training providers. The semistructured interviews were designed to explore the concept of usefulness. Interviewees were asked to describe their general training experience, any particular problems they had and how social m…	Health virtual community of practice (VCoP) framework provides 7 components for VCoP: facilitation, champion and support, objectives and goals, a board church, supportive environment, measurement, benchmarking and feedback, and technology and community.
Krause 2015	A web application for workforce planning -- State Health Mapper	Mississippi, US	doctors	the main objective of the study was to design a Web-based, spatial, interactive application to visualize and explore the physician workforce. A Web application was designed to assist in health workforce planning. Secondary datasets of licensure and population information were obtained, and live feeds from licensure systems are being established. Several technologies were used to develop an intuit…	This interactive, spatial, Web-based application with analytical tools visually represents the physician workforce licensed by Mississippi and its attributes, and provides access to much needed information for statewide health workforce planning and research.
Cameron,Este and Worthington 2012	preliminary framework for physician retention.	Alberta, Canada	doctors	This study sought to explore the professional, personal and community domains of physician retention in 4 rural communities in Alberta and to develop a pre- liminary framework for physician retention	factors that could influence physicians’ decisions to stay in a par- ticular community: 1. professional domain: physician supply, physician dynamics, scope of practice and practice set-up were com- mon across all communities, and innovation, and management and support 2. personal factors: goodness-of-fit, individual choice, and spousal and family support 3. community factors: appreciation, connec…
Maddalena and Fleet 2015	Physician Management and Leadership Program (PMLP)	Newfoundland and Labrador, Canada	doctors	A provincial needs assessment of physician leaders was conducted to identify educational needs to fill this identified gap. A Steering Committee was formed to guide the design and implementation and monitor delivery of the 10 module Physician Management and Leadership Program (PMLP).	PMLP modules: A Self-Discovery Approach to Leadership (7 hours in-class) Strategic Planning (Online Asynchronous) Managing Competing Priorities (4 hours in-class) Project & Change Management (7 hours in-class) Organizational Structures (Online asynchronous) Evaluation Methods (On-line asynchronous) Public Relations & Communications (4 hours in-class) Patient Safety (7 hours in-class) Recruiting &…
Joarder et al 2017	The structured observation tool to measure responsiveness of physicians - The Responsiveness of Physicians Scale (ROP-Scale)	Bangladesh	doctors	this study aimed at developing one for measuring responsiveness of physicians in rural Bangladesh, by structured observation method. Data were collected from Khulna division of Bangladesh, through structured observation of 393 patient- consultations with physicians. The structured observation tool consisted of 64 items, with four Likert type response categories, each anchored with a defined scena…	The ROP-Scale consists of 34 items grouped under five factors: Friendliness Respecting Informing and guiding Gaining trust Financial sensitivity
Tetui et al 2016	Building a competent health manager MODEL	Uganda	health manager	Twenty-two interviews were conducted with district level administrative and political managers, district level health managers and health facility managers to understand their perceptions and definitions of management and capacity building. Kathy Charmaz’s constructive approach to grounded theory informed the data analysis process.	The overarching process, which we named “building a competent health manager”, was made up of three sub-processes: a) professionalizing health managers, b) engaging learning approaches, and c) supportive work environment. The sub-processes varied from one another in that they required different amounts of investments (time, effort) to be accomplished.
Palmer et al 2015	teleOSCE	Oregon, US	medical students	We developed a teleOSCE, administered online in real time, to two cohorts of students on a rural clerkship rotation and assessed the feasibility and acceptability of using such an approach to assess medical students’ clinical skills at rural locations.	We used Adobe Connect online meeting software as the teleOSCE 'exam room'. Adobe Connect enables multiple live video and audio feeds as well as the ability to access documents from inside the digital meeting room, making it an ideal platform for a telemedicine simulation. RSP students were already familiar with the Adobe Connect technology, having used it for other curricular requirements in the …
Gajewski et al 2020	new supervision model	Zambia	non- physician clinicians (NPCs) and surgeons.	This study aimed to explore the effects of a new supervision model implemented in Zambia to improve the delivery of health services by surgical NPCs working at district hospitals. Twenty-eight semi-structured interviews were conducted with NPCs and medical doctors at nine district hospitals and with the surgical specialists who provided in-person and remote supervision over an average period of 1…	firstly, an intensive, 3-month course in surgery for practicing MLs, already trained in basic general surgery, and secondly, a programme of quarterly onsite supervisory visits by general surgeons to oversee the COST-Africa MLs once deployed to DLHs. Each of the provincial hospitals that managed surgical referrals for the selected DLHs included a lead specialist surgeon who was recruited to be a s…
Sabatino et al 2020	training on Point-of-care ultrasound (POCUS)	Sierra Leone	non-physician health providers	this study evaluated the effect of a short training on POCUS for non-physician health providers and their agreement with a group of Italian physicians.	During the first 2 weeks (10 working days), a resident in radiology (with several months of experience in ultrasound) performed a 15-h theoretical–practical course for two local Lokomasama CHOs. The theoretical part (5 h) was focused on the ultrasound basic, description of standard ultrasound windows, anatomy, types of probe, Doppler ultrasonography, and description of basic pathologic changes (e…
Barnett et al 2010	a collaborative model of clinical education	Victoria, Australia	Nurse	The project involved collaboration between a rural hospital, two universities and an institute of Technical and Further Education (TAFE). This study developed and evaluated a collaborative model of clinical education that would increase the capacity of a health care agency to accommodate student placements and improve workplace readiness. Model was evaluated by the assessment of student placement…	Eight attributes: 1. Leadership and commitment to collaboration from all key stakeholders 2. Philosophy of learning community and facilitation of IPE opportunities 3. A common, supported and rewarded preceptorship program 4. Dedicated clinical facilitator 5. Greater use of different shifts and weekends for placements 6. Shared clinical calendar and expanded number of placement weeks 7. Common cli…
Rohatinsky and Jahner 2016	Model for transition to rural health care	Canada	nurse	Volunteer participants who were employed at one rural healthcare facility were interviewed. A semi-structured interview guide that focused on exploring and gaining an understanding of participants’ perceptions of mentorship in rural communities was employed. Data were analyzed using interpretive description methodology, which places high value on participants’ subjective perspective and knowledge…	Model for transition to rural health care: transition was influenced by three factors: rural community influences, organizational influences, and mentorship program influences
Petrie 2011	model of praxis (model of care and service)	Australia?	nurse	action research (AR) underpinned this study and facilitated change in practice through four distinctive completed AR cycles with data analysis proceeding alongside data collection. Theories were articulated and explored and resulted in the development of a new model of praxis.	In this model of practice the group and its practice is represented in the top circle, training and education provided in the circle on the right, and organizational support including the accepted flowcharts accepted by that on the left. At the core of the model are the shared domains that contribute to a reduction of stress for the nurse, improvements in the occupational health, safety and welln…
Prengaman et al 2014	Nursing Community Apgar Questionnaire (NCAQ)	US?	nurse	The Nursing Community Apgar Questionnaire (NCAQ) was developed based on an extensive literature review, visits to multiple rural sites, and consultations with rural nurses, rural nurse administrators and content experts.	Classes: Geographic, Economic/resources, Management/decision-making, Practice environment/scope, Community/practice support Each class has several factors. Each factor within the five classifications will be reviewed with each participant. The participant will rate each factor in terms of whether it is an advantage or challenge, and on its level of importance.
Yonge, Myrick and Ferguson 2011	A framework for preceptor evaluation of student performance in rural settings.	Canada	nurse preceptors	Following a grounded theory phase of the study in which the experience of preceptors and students in rural placements were explored, the researchers, project staff, and three rural nurse preceptors met during two working sessions to collate the study results, the nursing education literature, and the preceptors’ own experiences to develop a framework for the evaluation process during a rural prec…	It identifies the triad involved in the process of rural preceptor evaluation but acknowledges the distant participation of the faculty in the process (preceptee, faculty and preceptor) (WHO); discusses the importance of goals and objectives for both the preceptor and preceptee and also addresses the educational program’s expectations of graduates and how these standards can be incorporated (WHAT…
Biziyaremye et al 2018	ALL BABIES COUNT (ABC) initiative	Rwanda	Nurses	ABC was implemented across all 26 facilities. Quantitatively evaluated.	ABC included provision of training, essential equipment, and a quality improvement (QI) initiative which combined clinical and QI mentorship within a learning collaborative
Hernandez et al 2015	a multi-faceted view of actions needed to support auxiliary nurses' performance	Guatemala	Nurses	A total of 93 regional and district managers, and primary and secondary care health workers participated in generating ideas on actions needed to support auxiliary nurses’ performance. Ideas were consolidated into 30 action items, which were structured through sorting and rating exercises, involving a total of 135 of managers and health workers. Maps depicting participants’ integrated views on do…	Clusters: 1 Tools to orient work 2 Communication and coordination 3 Skills development 4 Professional development 5 Organizational climate of support 6 Motivation through recognition
Foster et al 2018	blended learning program for rural facility heads	Zambia	nurses	Twenty facilities (rural health centers and health posts) across 5 districts in 2 provinces were selected to test the course content and delivery approach	Guidelines available on: http://health-orb.org/resource/view/certificate-in-leadership-and-management-practice#files-notice
Magge et al 2015	Mentoring and Enhanced Supervision at Health Centres (MESH)	Rwanda	Nurses	prepost intervention study of change in QOC after 12 months of MESH support measured by case observation using a standardised checklist. Study sample was children age 2 months to 5 years presenting on the days of data collection (292 baseline, 413 endpoint).	The Mentoring and Enhanced Supervision at Health centres (MESH) programme was designed by PIH and the Rwanda MOH to build upon the foundation of standard IMCI training with: (1) regular visits by a clinical mentor for supportive supervision and (2) support for QI efforts to address systems gaps that affect IMCI implementation
Nankervis, Kenny and Bish 2008	THE ‘SCOPED’ PLAN	Victoria, Australia	Nurses	this research explored opportunities to enhance scope of practice as one mechanism to meet anticipated workforce demand and expectations. The study was based on a qualitative descriptive design. Focus groups. A total of seventeen nurses attended five focus groups. These discussions explored current scope of practice of division two nurses and potential for enhancing scope of practice including en…	THE ‘SCOPED’ PLAN FOR IMPLEMENTING DIVISION TWO REGISTERED NURSE ENHANCED SCOPE OF PRACTICE: support --> connect --> outline process --> plan incentive --> educate --> deliver <--> evaluation and communication this change plan is cyclical and iterative. It provides a plan to support imple- mentation of an enhanced scope of practice for division two registered nurses. It does not in itself define …
Fox and Beyers 2011	graduate programme in public health nutrition	Canada	nutrition professionals	The programme planning model developed by The Health Commu- nication Unit (THCU) at the Centre for Health Promotion was used to guide the process. This six-step model was familiar to key stakeholders and involved pre- planning, conducting a situational assessment, establishing goals and objectives, developing strategies and outcome indicators, and monitoring feedback.	3 goals of the programme: 1. the Public Health Nutrition programme will enhance knowledge, skills and leadership potential of public health nutrition professionals in communities across Canada 2. the Public Health Nutrition programme will contribute to public health renewal in Canada by strengthening the public health nutrition workforce 3. the Public Health Nutrition programme will enhance the c…
Mulholland et al 2009	multidisciplinary practice - COPE Community support, Organisational support, Professional Support, Education and Training	Tasmania, Australia	Paramedic	This study uses qualitative methods. Three sources of data were used for this study: a) semi- structured interviews with key informants; b) direct observation of key processes and events, and c) review of documents describing the paramedic role and required organisational and educational support. The semi-structured interviews included questions relating to the role of the paramedic, involvement …	The study has identified elements of paramedic practice that highlight the importance of a multidisciplinary and community based response to patient care in rural areas namely: community involvement, organisational support, professional support, and appropriate education and training.
Ray et al 2015	Framework of Subspecialty Care Needs and Potential Telehealth Strategies	US	Pediatricians	Seventeen semi- structured telephone interviews were conducted with rural pediatricians from 17 states within the United States. Inter- viewees were recruited by e-mails to a pediatric rural health listserv and to rural pediatricians identified through snowball sampling. Themes were identified through thematic analysis of interview transcripts.	Rural pediatricians identified several telehealth strategies to improve access to subspecialty care, including physician access hotlines, remote electronic medical record access, electronic messaging systems, live video tele- medicine, and telehealth triage systems. IDENTIFIED NEED in the framework: Cognitive interpretation or advice Specialized diagnostic study or procedures Remote assessment of…
Honda et al 2019	Choice experiment (CE) attributes	Senegal	physicians (3909 observations) and 246 non-physicians	Using face-to-face interviews, the CE was administered to 55 physicians (3909 observations) and 246 non-physicians (17 961 observations) randomly selected from those working in eight ‘difficult’ regions in Senegal. Conditional logit was used to analyse responses.	CE attributes: Period of assignment Allowance Equipment Accommodation Types of contract Training opportunities Support (for non- physicians)
Stanley et al 2015	a teaching tool to improve the competence of local health workers in basic emergency assessment and management	Thailand-Myanmar border	rural clinic health workers (?)	A structured approach to common emergencies presenting to rural clinics and utilizing equipment available in the clinics was developed. A prospective repeated-measures observed structured clinical examination (OSCE) assessment design was used to score participants in their competence to assess and manage a scenario based ‘emergency patient’ at baseline, immediately post-course, and 8 weeks after …	Contents of manual: 1. Timeline 2. Baseline assessment 3. Assessment score sheet 4. Instructors and interpreting 5. Structure of teaching day – timetable 6. Teaching materials 7. Fortnightly teaching format (held at one site) 8. Background and confidence questionnaire
Cueva et al 2019	a framework for culturally relevant online learning	Alaska, US	rural health care workers (?)	the project team conducted a focus group with 10 Alaska Native education experts, 12 culturally diverse key informant interviews, a key stakeholder survey of 62 Alaska Native tribal health workers and their instructors/supervisors, and a literature review on distance- delivered education with Alaska Native or American Indian people.	proposed framework includes four principles: collaborative development, interactive content delivery, contextualizing learning, and creating connection
Bontempo et al 2008	PTSD education and treatment resource guide	El Salvador	rural health care workers (?)	The authors developed a PTSD education and treatment resource guide and introduced it in a workshop format to health promoters in El Salvador	Contents of education and treatment Resource Guide: Introduction Post-Traumatic Stress Disorder: Definition, Signs and Symptoms Acute Treatment Reassessment Long Term Treatment Coping Strategies Group Therapy Techniques Relaxation Techniques Healthy Sleeping Strategies Dealing with common emotional reactions Relapse Prevention Appendix
Dew et al 2016	a framework for rural private therapists.	Australia	rural private therapists	The study consisted of three stages utilizing focus groups, interviews and an online expert panel. Participants included private therapists delivering services in rural New South Wale We conducted a thematic analysis of focus groups and interview data and developed a draft framework which was subsequently refined based on feedback from stakeholders.	The framework is arranged around three elements: Framing, Engaging and Enabling.
Riebschleger et al 2015	Suggested Rural Child Welfare Competencies by Topic Areas	US	social work students	Using an evidence-based practice critical thinking model as a guide, a systematic review of literature and documents addresses many of the competencies needed to prepare social work students for child welfare practice in rural areas.	Suggested Rural Child Welfare Competencies by Topic Areas: Poverty Resources Trauma Cultural competency Generalist practice Autonomy/need for support Dual relationships Leadership University–community collaboration
Prashad et al 2017	Eyal and Hurst’s (2008) Framework for Locally Relevant Training	Guyana	surgeons	The present study explored the framework’s utility through a case study of the University of Guyana Diploma in Surgery (UGDS) program. The framework’s utility was evaluated using a case study design that included review and analysis of documents and semi-structured interviews with graduates, trainees, faculty members, and policy makers associated with the UGDS program.	Framework for Locally Relevant Training: Context-relevant skills Alignment with actual practice Enhanced prestige of local practice Local recruitment Improved local career options

## Sheet: Appendix 4 Information
Author and Year	Tool Name	Study Setting	Specific condition/diseases/popopulation	Research Methods	Tool Description
Agarwal et al 2013	A diagram of how the digitization process of ART clinical records	Malawi	-	This article describes the processes developed for digital capture of paper-based ART clinical records at health facilities and updating them in a central electronic database. At the beginning of each month, three data digitizers and a driver visit each of the primary health care facilities that provide ART in Zomba District. The team of data digitizers is equipped with two digital cameras, local…	The digitization: collect, capture, and manage patient-level antiretroviral therapy (ART) data.
Butterfield et al 2009	the TERRA (translational environmental research in rural areas) framework	Montana and Washington, US	Environmental Health	This study developed the TERRA (translational environmental research in rural areas) framework to explicate environmental health risks experienced by the rural poor.	Concepts in the framework include the follow- ing: (1) Macrodeterminants of EH, are multifaceted and include physical-spatial, economic-resources, and cultural- ideologic elements (2) EH inequities, refer to the differential distribution of resources available to reduce exposure to environmental risks. (3) EH risks, refer to the potential for expsure to biologic, chemical, physical, and social ag…
Grande et al 2015	social network diagramming	Wisconsin, US	Hepatitis C (HCV)	The Manitowoc County Health Department public health nurse team developed a standardized interview form on which to collect information about clients and their contacts. They collected information on both an indi- vidual or “attribute variable” level and a partner (social network) level, which denoted connections to others in the cluster	The visualization of the cluster assisted in intervention efforts—the public health practitioners could rapidly see which individuals in the cluster were connected and carefully guide their testing and intervention priorities based on the connections.
Huang 2013	Medication administration workflow with electronic health record.	South Carolina, US	-	To investigate the changes of workflow while passing medications, direct observations and focus groups were applied on five units across two rural hospitals. This study modeled and described a detailed context-appropriate workflow of the medication administration process before and after implementing EHR systems. Comprehensive task analysis techniques were used to document detailed work procedure…	once the new EHR system was implemented, the medication administration process would start in the patient’s room. When the nurse entered the patient’s room, the first task was to sanitize hands. After that, the nurse greeted the patient and scanned the patient’s barcode on the wristband to verify identification. Once the patient’s identification was registered, the EHR system would pull up patien…
Huang and Gramopadhye 2014	The context-appropriate medication administration process	South Carolina, US	-	Thirty-four observational periods were conducted to capture the details of clinical activities, and hierarchical task analysis (HTA) was used to demonstrate the current medication administration process. Facility nurse managers in five units across the two facilities participated in focus group discussions to validate the observational data and to generate a reliable context-appropriate medicatio…	= {Huang, 2013 #27947}
Idoga et al 2018	cloud-based health center	Nigeria	-	Questionnaires were administered to 465 respondents in four locations in Benue, Nigeria with 76.9% response rate. The analysis of the data was conducted with statistical package for social science (20.0), factor analysis, and LISREL (9.30), was used to determine the structural path model. Using the social technical design approach, the study developed the cloud-based health center which will prov…	CBHS is a database driven application that works off a client-server architecture. It uses a MySQL database to store data, and implement PHP and other associated tech- nologies (JQuery, HTML, CSS, and Ajax) as its server side and frontend scripting language. Access to the application is via a single login form for all the users. The application automatically directs different type of users to the…
Krishnan et al 2010	computerized Health Management Information System	India	-	This study was conducted to evaluate the effectiveness of a computerized Health Management Information System in rural health system in India. The data for evaluation were collected by in-depth interviews of the stakeholders i.e. program managers (authors) and health workers. Health Workers from AIIMS and Non-AIIMS Primary Health Centers were interviewed to compare the manual with computerized HM…	HMIS Technology: The data is stored in 86 tables which can be broadly divided into the following types: (1) Data-entry tables, where data of different modules such as demographic, Antenatal care (ANC) etc. are saved (2) System tables where the codes for village, education, caste and other variables used in the program are stored (3) Archive tables, where old data after events such as pregnancy te…
Kuziemsky et al 2012	sociotechnical framework for HIT design to support patient centered care in rural settings	Canada	Palliative Care	Roundtable discussions using the nominal group technique were done to identify priority issues regarding HIT usage to support rural HPC delivery. Qualitative content analysis was then used to identify sociotechnical themes from the roundtable data.	The framework consists of 1 central theme: patient-centered care in a rural setting and 4 supporting themes: Management, Technological, Political, Human and social, Health systems Each supporting theme has Priority issues to answer in HIT design.
Rieke, Safratowich and Markland 2009	Go Local database	North Dakota, US	-	Part I, which appeared in the last issue, describes the rural setting, explains how the project was conceived, and the processes necessary to begin building the database. Part II, which appears in this issue, details how records were created including developing the input style guide and indexing decisions, the NLM testing and review process, the maintenance and auditing process, and publicity an…	BUILDING THE GO LOCAL DATABASE: CREATING RECORDS Verification of Data Using the Go Local Input System Using the Input Style Guide Local Conventions Intervene Indexing: Service and Topical Terms NLM Testing: Cleanup and Customization
Harper and McCully 2007	the Patient Classification System	Texas, US	nurses	Two questionnaires distributed to registered nurses on a medical-surgical unit evaluated the nurses’ opinion of the 5 concepts and the importance for establishing patient acuity for in-patient care.	A primary objective of the PCS tool is to incorporate time-oriented nursing tasks The PCS tool, developed in a small rural hospital, uses 5 broad concepts: (1) medications, (2) complicated procedures, (3) education, (4) psychosocial issues, and (5) complicated intravenous medications. These concepts embrace a 4- tiered scale that differentiates significant patient characteristics and assists in s…
Baron 2012	Personal Health Records (PHRs) for rural heart failure patients	northern Vermont and upstate New York	Heart Failure (HF)	A descriptive mixed methods Descriptive research collects data to answer questions about current conditions. Data were collected through two face- to-face semi-structured interviews, observations of a usability study of participants performing specified tasks in MyHealth, computer-generated reports of participants' MyHealth usage, and an interview with the heart failure nurse on the participants’…	PHR Features Making sure information is correct Looking at Results Renewing Prescriptions Sending/Receiving Messages from Physician Scheduling Appointments Managing Health Information in one place Sending/Receiving Messages from the Heart Failure Nurse Receiving email notice of MyHealth message Completing the Heart Failure Daily Journal Using Heart Failure Resources Paying Bills
Blank et al 2013	tablet-based Decision Support and Integrated Record-keeping (DESIRE) tool	Kenya	hypertension	Usability testing consisted of “think aloud” exercises and “mock patient encounters” with five nurses, as well as one focus group discussion. Feasibility testing consisted of semi-structured interviews of five nurses and two members of the implementation team, and one focus group discussion with nurses.	Decision Support and Integrated Record-keeping (DESIRE) tool records patient data and assists rural clinicians with clinical decision-making. DESIRE has three core functionalities: (1) a data entry and validation; (2) branching logic featuring decision support, alerts, and reminders; and (3) the ability to retrieve and display historical data derived from the electronic AMPATH Medical Record Syst…
Bonsignore et al 2018	TapCloud for Paliative Care	Western North Carolina	Palliative Care	A mixed-methods approach was used to assess feasibility, usability, and acceptability.	Tap- Cloud, is a communication and monitoring application that connects patients and providers outside the clinical setting. In addition to TapCloud, the CBPC team uses video- conferencing to further address symptoms, medication management, goals of care, and examination of any physical issue and to facilitate family-focused meetings and counseling.
Brokel et al 2011	the CDS rule (CDSR)	Columbia, Iowa	-	This article describes tools to validate initial 54 clinical decision support rules used in a rural referral hospital and 17 used in clinics	The key components of the design include evidence from nursing and health sciences, information from data use, the expert rule from computer design, the regulations and standards, the clinician workflow, the patient and their health, and the care environment
Hearns et al 2010	decision support manual	British Columbia, Canada	Maternity care	Based on interviews with community members, providers, recipients and decision-makers, and employing a formal decision analysis approach, we sought to clarify the influences affecting rural maternity care and develop a process to generate a set of value-focused objectives for use in designing and evaluating rural maternity care alternatives.	The decision-making framework helps to identify and evaluate creative alternatives and to make defensible and easily communicated choices in complex situations. Stages: 1. Problem – opportunity 2. Health authority community analysis 3. Cause–effect links and objective identification 4. Creative alternative development 5. Portfolio development and consequence analysis 6. Choices and trade-offs 7. …
Hoffman et al 2019	Long-Term Care Decision Aid Website for Older Adults	New England, US	older adults	the research team engaged families in designing and iteratively revising paper drafts, then programmed a tailored website. The field test used the ThinkAloud approach and pre-/ postquestionnaires to assess participants’ knowledge, decisional conflict, usage, and acceptability ratings.	Web-Based Decision Support System: Structure and Content four decision-making steps: Get the Facts, What Matters Most, Consider Your Resources, Make an Action Plan.
Citrin et al 2018	integrated care system involving community healthcare worker networks that utilize a home-to-facility electronic health record platform	Nepal	community healthcare worker	This article describes the development of an integrated care system involving community healthcare worker networks that utilize a home-to-facility electronic health record platform for rural municipalities in Nepal	Further details of integratred care system: Municipal-level Digital Platform Population Census Integration with hospital-based electronic health record Biometric identification Training and supervision
Aleem et al 2015	Depression screening optimization	New Hampshire, US	depression	This study aims to increase depression screening by improving the screening tools and optimization of data entry in HER. 1. Single screening tool 2. Simplified data entry 3. Updated the paper-based data collection instrument used by flow staff to reduce PHQ-2 screening duplication 4. Clarified roles and responsibility 5. Integrating behavioral health clinician roles	The map shows the steps on depression screening --> the future swim lane process map
Bauer et al 2018	mHealth system to support Collaborative Care for patients with complex psychiatric conditions	Washington, Arkansas, and Michigan	Posttraumatic Stress Disorder and Bipolar Disorder	This article describes the experience designing, developing, and deploying a mobile system to support Collaborative Care. The system consists of a patient-facing smartphone app that integrates with a Web-based clinical patient registry used by behavioral health care managers and consulting psychiatrists.	The SPIRIT app mobile system was designed to support the effective delivery of Collaborative Care. Collaborative Care is a model for delivering treatments for common mental disorders in primary care settings that is twice as effective as usual depression care The SPIRIT app is organized into seven modules: Check In, View Progress, Learn More, Reach Out for Help, Safety Plan, Settings, and About t…
Bedard et al 2016	Carepath for early psychosis intervention (EPI)	Ontario, Canada	psychosis	This study aims to describe the implementation and evaluation of a quality improvement project, which aimed to standardize services and documentation across several district Early Psychosis Intervention (EPI) Programmes in a rural region of Canada. Pre- Carepath and post-Carepath chart audits evaluated the provision and documentation of EPI best practices that were specified in the Carepath.	This tool contain standardized EPI, consists of: 1. Engagement & Comprehensive Assessment: making contact, initial contact, comprehensive assessment, monitoring protocol 2. Recovery Phase: psychoeducation, individualized care and reintegration, ongoing assessment, monitoring protocol, other care 3. Relapse: contact, assessment, Intensified Community Care, Monitoring Protocol , Hospital Care, Rela…
Coleman and Akinsola 2012	ICT Service Oriented Architecture (SOA) Framework	South Africa	-	This study investigated various methods used in blood management at rural hospitals. A case study approach was used. Data was collected using semi-structured open- ended interview questions. Based on the findings, an ICT service oriented architecture (SOA) framework to improve blood management processes in rural hospitals in South Africa was proposed.	Service Oriented Architecture (SOA) is an approach to designing a system that allows for loose coupling, interoperability, and standards-based computing. Components: Business Component, Service Interface Component, Provincial E-health Service Hub, Integration Services, E-health Service, User Interface Component, Security, Communication.
Daivadanam et al 2016	a Tool to Stage Households’ Readiness to Change Dietary Behaviours	India	Dietary Behaviours	This study developed and validated a tool that could be administered by community volunteers to stage households in rural Kerala based on readiness to change dietary behaviour. was finalised through three consecutive pilot validation sessions, conducted over a four-month period	Components: 1. Estimation of consumption 2. Current recommendations 3. Staging questions 4. Overall stage of the household (Pre-contemplation, Intention, Action)
Ding et al 2015	Syndromic surveillance systems (SSSs): a tool for the early detection of epidemics.	China	Epidemics warning	This study aims to measure the costs and effectiveness of the three components of the SSS in the ISSC project. The central measures of the cost-effectiveness analysis of the three components of the syndromic surveillance system were: 1) the costs per reported event, respectively, at the health facilities, the primary schools and the pharmacies; and 2) the op- erating costs per surveillance unit p…	composed of three main functional areas 1. Data collection 2. Syndrome classification, Data analysis and outbreak detection 3. Visualization and reporting
Mannik et al 2018	novel AFYACHAT tool	Kenya	cardiovascular	This study designed and implemented a novel two-way mobile phone application, ‘AFYACHAT’, to rapidly screen for the CVD risk in rural Kenya. AFYACHAT collects and stores a short message system (SMS) text message data entered by a CHW on a subject’s age, sex, smoking, diabetes and systolic blood pressure, and returns as SMS text message the category.	The system was built using RapidSMS, which is a free and open-source framework built with Python and Django. Rapid SMS provides a flexible platform and modular components for large-scale data collection and auto- mating data analysis and has been used for other mHealth tools. Users entered the following patient data as a single SMS text message from their cellular telephone (smart phone 􏳩􏲣􏳝􏳮􏳪􏲏􏲫􏲏􏲷…
McDonald, Bailie and Michel 2013	The Healthy Community Assessment Tool	Australia	-	The tool was developed and piloted through a multi-phase and iterative process that involved a series of consultations with community members and key stakeholders and trialling the tool in remote Indigenous communities in the Northern Territory of Australia.	a tool to measure, monitor and evaluate key social determinants of health at community level. there are 10 domains in measuring community health/wellness --> Water Supply, Community vibrancy, Pride and Safety, Promoting Physical Activity, Food Supply, Sewerage System, Electricity Supply, Pest Control and Animal Management, Air Quality, Drainage, Roads, and footpaths, Public Toilets, Healthy Housi…
Pimmer et al 2017	mobile instant messaging tool (WhatsApp groups)	Malawi	community healthcare worker	the multi-site case study research triangulated interviews and focus groups of CHWs and facilitators with the thematic qualitative analysis of the actual conversations on WhatsApp. A survey with open questions and the quantitative analysis of WhatsApp con- versations were used as supplementary triangulation sources.	WhatsApp is a mobile phone application that is available for download in application strore for free.
Gerolamo et al 2016	the Behavioral Health Home Plus (BHHP) program	Pennsylvania, US	serious mental illnesses (SMI)	This qualitative study gathered in-depth information about program implementation by conducting discussions with stakeholders and focus groups with consumers who received services at two behavioral health agencies	BHHP sought to improve the integration of physical and behavioral health services through several activities: (1) embedding a registered nurse in each behavioral health agency to create an interdisciplinary care team equipped to address physical health conditions and problem behaviors; (2) training case managers and peer specialists to become wellness coaches to help consumers identify and addres…

## Sheet: Appendix 5 Leadership and Gover
Author and Year	Tool Name	Study Setting	Specific population	Research Methods	Tool Description
Ahmed et al 2011	"Strong Rural Communities Innitiative" framework	Wisconsin	-	The SRCI assessment focused on the process of collaboration and the perceptions of partnership functions from the perspective of participants in the collaborations. The evaluation of the program involved survey to the communities.	The framework does not really show what programs they did. It only depicts the collaboration between 2 academic institutions and 6 rural communities. 6 rural community partners were given flexibility to develop and implement programs that would be of greatest benefit to their community (sample of programs in Table 1)
Baatiema et al 2013	A tool to measure community participation	Ghana	service users, providers and community health committee members.	data were gathered from 17 individual in-depth interviews, two focus group discussions and a community conversation with a mix of service users, providers and community health committee members. In a group setting, community members are asked to grade, from 1 to 5, the level of participation they felt was involved in the programme, with 1 reflecting a low level of participation and 5 reflecting t…	Community involvement indicators used are: needs assessment, leadership, organization, resource mobilization, and management. All these five indicators are measured 1-5 (from 1 being narrow/nothing and 5 is wide/excellent participation)
Carlisle et al 2018	community participation framework	Queensland, Australia	-	This study compared 2 approaches to community participation as part of planning and implementation of primary health service programs within rural settings. Data collected from the implementation of each program were analyzed and ranked on a spidergram against 5 process indicators: needs assessment, leadership, resource mobilization, management, and organization.	Process indicators: nedds assessment, leadership, organization, resource mobilisation, management. Community participation: narrow, restricted, mean/fair, open/good, wide
Feng et al 2017	Models of organization and management of village clinics.	China	-	experiences with primary care were measured using the Primary Care Assessment Tool—Adult Edition (PCAT-AS). Data were collected through face-to-face interviews and the questionnaires administered by investigators in the cross-sectional study from February to April 2015. The PCAT scores were compared among the three models	There are currently three models of ownership and management of village clinics (VCs): township hospital-owned and -managed (HVC), village committee-owned andm -managed (VVC), and private-owned and -managed (PVC).
Im et al 2018	Santa Ana Women’s Health Partnership (SAWHP)	Guatemala	cervical cancer	The community partnership developed a single- visit approach (SVA) program that guided medically under- served women through screening and treatment of cervical cancer. The SAWHP was created as a partnership among one international and three community partners: 1) Partners In Health (PIH), a Boston-based NGO with a long history of establishing relationships to build local capacity and strengthen …	Partners In Health (PIH) collaborates with a local NGO (ETESC), a public–private clinic (CAIM), and the community health clinic from the Ministry of Health (MOH) to provide a combination of weekly screening clinics at the health center as well as mobile outreach clinics. Screening is performed through the single-visit approach (SVA), combining visual inspection with acetic acid (VIA) and cryother…
Lippman et al 2016	Community Mobilization Measure (CMM)	South Africa	-	A survey instrument was developed and pilot tested, then revised and administered to 1181 young people, aged 18-35, in a community-based survey in rural South Africa. Item response modeling and exploratory factor analyses were conducted to assess model !t, dimensionality, reliability, and validity.	Community mobilizing approaches (CMAs) to engage community members to take action towards achieving a common goal. Seven dimensions of Community Mobilization Measure (CMM): shared concern (around HIV) critical consciousness organizational structure/networks leadership collective actions social cohesion social control
Reeve et al 2015	community-initiated health service partnership	Australia	-	The aim of this study was to describe the reorientation of a remote primary health-care service, in the Kimberley region of Australia, its impact on access to services and the factors instrumental in bringing about change. A unique community-initiated health service partnership was developed between a community-controlled Aboriginal health organisation, a government hospital and a population heal…	reorientation of health service delivery was closely aligned with known steps for successful organisational change: (i) creating a climate for change, through community participation and leadership; (ii) engaging and enabling the whole organisation, achieved through the formal partnership; and (iii) implementing and sustaining change, through the new integrated health service
Yeboah-Antwi et al 2013	a measure of teamwork and taskwork for community-based health teams	Zambia	community health workers (CHWs) and traditional birth attendants (TBAs)	Six group discussions and pile-sorting sessions were conducted with three NHCs and three groups of CHW-TBA teams. Each session comprised six individuals.	PART A: TASKWORK (To be administered to both members jointly) PART B: TEAMWORK (To be administered to only the CHW) PART B: TEAMWORK (To be administered to only the TBA) PART C: DETERMINANTS OF TEAMWORK (To be administered to only the CHW) PART D: DETERMINANTS OF TEAMWORK (To be administered to only the TBA)
Conway et al 2016	Community Care Team Model.	Minnesota, US	-	This study describes outcomes of implementation of a community care team (CCT) and care coordina- tion to improve outcomes of patients living in a frontier community.	community care team (CCT) employing collaboration and care coordination to improve patient outcomes and reduce emergency room use in a frontier community
Dent et al 2016	Co-KT framework	South Australia	MSK (musculoskeletal)	This study implemented and evaluated a Co-KT framework for a population with MSK (musculoskeletal) conditions in the rural fishing and farming community of Port Lincoln, South Australia.	The Co-KT framework involves five steps: (i) collecting local data; (ii) building stakeholder relationships; (iii) designing an evidence-based intervention incorporating local knowledge; (iv) implementation and evaluation of the intervention; and (v) translating the research into policy and practice.
English et al 2011	Over-arching framework indicating how the full intervention package both produced overall effects and variability in effects	Kenya	-	This study used data from multiple studies and insights gained from being participants in and observers of the intervention process to provide explanation of how intervention effects were achieved as part of an effort to better understand implementation in low-income hospital settings (rural Kenyan hospitals).	The intervention approach included sustained inputs of supervision, feedback, and local facilitation. Where successful, it appeared able to engage hospital management as actors and influence the focus of action (External Support Supervision and Hospital Management tables) and way of acting of managers (Management Behaviours). These behaviours were greatly supported by facilitators acting as chang…
Goodman et al 2009	a multi-institution partnership model	Southwest Georgia, US	Cancer	This article summarizes the experience of building a multi-institution partnership to develop a cancer outcomes research infrastructure in Southwest Georgia (SWGA)	the Partnership model for this study worked as follows: cases were identified by the Registry and their medical records were obtained from the four SWGA Cancer Centers and from small area hospitals and medical practices. Once eligible cases were identified, the Registry/Emory project team developed a list of patients treated at each facility.
Hounton, Byass and Brahima 2009	community mobilisation of the Skilled Care Initiative (SCI)	Burkina Faso	maternal and perinatal	A quasi experimental design was used to assess the extent to which the SCI was associated with increased institutional births, maternal and perinatal mortality reduction in an intervention (Ouargaye) versus a comparison (Diapaga) district.	Logic Model: objective: Use of quality delivery care during normal and complicated deliveries Inputs: Advocacy and awareness, Social marketing, Behavioural change communication (BCC), Community capacity strengthening PROCESS (MECHANISMS): Qualitative study, Local stakeholders, Community link agents (CLA), BCC interventions, Monitoring & evaluation OUTPUTS (OUTCOMES): Increased knowledge, prepared…
Khan et al 2019	the Acute Care Providers Project (ACPP)	Haiti and India	Acute Care Providers (community - layperson)	The ACP program is an asynchronous curriculum that provides core health content and a structured approach to clinical care through an electronic curriculum. The curriculum is reinforced with case-based practice and hands-on workshops for procedural skills. ACPP was deployed in rural Haiti and India. Evaluation of the program included multiple-choice pretests and posttests, an objective structured…	At the core of ACPP is a 3-step education program that encompasses (1) delivering health care content, (2) developing a clinical approach, and (3) learning procedural skills.
Mulholland et al 2009	multidisciplinary practice - COPE Community support, Organisational support, Professional Support, Education and Training	Tasmania, Australia	Paramedic	This study uses qualitative methods. Three sources of data were used for this study: a) semi- structured interviews with key informants; b) direct observation of key processes and events, and c) review of documents describing the paramedic role and required organisational and educational support. The semi-structured interviews included questions relating to the role of the paramedic, involvement …	The study has identified elements of paramedic practice that highlight the importance of a multidisciplinary and community based response to patient care in rural areas namely: community involvement, organisational support, professional support, and appropriate education and training.
Citrin et al 2018	integrated care system involving community healthcare worker networks that utilize a home-to-facility electronic health record platform	Nepal	community healthcare worker	This article describes the development of an integrated care system involving community healthcare worker networks that utilize a home-to-facility electronic health record platform for rural municipalities in Nepal	Further details of integratred care system: Municipal-level Digital Platform Population Census Integration with hospital-based electronic health record Biometric identification Training and supervision
Atuoye et al 2015	Sustainable community transport system for health access	Ghana	maternal and child health	The study investigates transportation barriers in health access in a rural context based on perceived cause, coping mechanisms and strategies for a sustainable transportation system proposed strategies provides an opportunity for a community driven sustainable transportation system to support referral and health access for maternal health care services in rural Ghana in particular	Following the findings, this study conceptualize a two- component transportation system: resource mobilization to fund transportation cost, and negotiation and management of transport operation
Brimblecombe et al 2015	Good Food Planning Tool	North and Central Australia	Food security	The study developed a Good Food Planning Tool to support stakeholders to collectively plan and take action for local food system improvement.	Five food system domains: (i) Leadership and partnerships; (ii) Traditional food and local food production; (iii) Food businesses; (iv) Buildings, public places and transport; (v) Community and services and 28 activity areas form the framework of the Tool.
Cherrington et al 2012	Diabetes Peer Support Intervention	Alabama, US	Diabetes	Qualitative data were combined with behavioral constructs and principles of diabetes self-management to create a peer support intervention to be delivered by trained peer advisors.	peer advisors were each paired with 3 to 6 clients. A one- on-one in-person needs assessment begins an intensive intervention phase conducted via telephone for 8 to 12 weeks, followed by a maintenance phase of at least once monthly contacts for the remainder of the intervention period
Clancy 2015	The Practice Model of the Dementia Outreach Service	NSW, Australia	dementia	Participatory action research	The bedrock: Theoretical knowledge The foundations: Practice principles The work: Core activities The target groups
Fialkowski et al 2014	the Children’s Healthy Living (CHL) Program	US Affiliated Pacific Islands (USAPI), Hawaii, and Alaska	Childhood obesity	Four communities in each of five CHL jurisdictions (Alaska, American Samoa, Commonwealth of the Northern Mariana Islands, Guam, Hawai‘i) were selected to participate in the community- randomized matched-pair trial. Over 900 community members including parents, teachers, and community leaders participated in the CEP over a 14 month period	Framework contains: - behavioral objectives: food intake, physical activity - Factors - Environmental domains
Give et al 2019	community-based referral system	Mozambique	-	This qualitative study, aiming to explore barriers and enablers of referral within the lens of complex adaptive health systems, employed 22 in-depth interviews with CHWs, their supervisors and community leaders and 8 focus group discussion with 63 community members	We reintroduced referral slips, used by CHWs to refer clients from the community to the health facility. The referral slips filled out by CHWs contain client information on the diagnosis, treatment administrated and the reason for referral to the health facility. When the client receives care in the health facility, is expected that the health professionals based in these health facilities will p…
Ray et al 2015	Framework of Subspecialty Care Needs and Potential Telehealth Strategies	US	Pediatricians	Seventeen semi- structured telephone interviews were conducted with rural pediatricians from 17 states within the United States. Inter- viewees were recruited by e-mails to a pediatric rural health listserv and to rural pediatricians identified through snowball sampling. Themes were identified through thematic analysis of interview transcripts.	Rural pediatricians identified several telehealth strategies to improve access to subspecialty care, including physician access hotlines, remote electronic medical record access, electronic messaging systems, live video tele- medicine, and telehealth triage systems. IDENTIFIED NEED in the framework: Cognitive interpretation or advice Specialized diagnostic study or procedures Remote assessment of…
Gerolamo et al 2016	the Behavioral Health Home Plus (BHHP) program	Pennsylvania, US	serious mental illnesses (SMI)	This qualitative study gathered in-depth information about program implementation by conducting discussions with stakeholders and focus groups with consumers who received services at two behavioral health agencies	BHHP sought to improve the integration of physical and behavioral health services through several activities: (1) embedding a registered nurse in each behavioral health agency to create an interdisciplinary care team equipped to address physical health conditions and problem behaviors; (2) training case managers and peer specialists to become wellness coaches to help consumers identify and addres…
Foster et al 2018	blended learning program for rural facility heads	Zambia	frontline nurses	Twenty facilities (rural health centers and health posts) across 5 districts in 2 provinces were selected to test the course content and delivery approach	Guidelines available on: http://health-orb.org/resource/view/certificate-in-leadership-and-management-practice#files-notice

## Sheet: Appendix 6 Infrastructure
Author and Year	Tool Name	Study Setting	Specific population	Research Methods	Tool Description
Atuoye et al 2015	Sustainable community transport system for health access	Ghana	maternal and child health	The study investigates transportation barriers in health access in a rural context based on perceived cause, coping mechanisms and strategies for a sustainable transportation system proposed strategies provides an opportunity for a community driven sustainable transportation system to support referral and health access for maternal health care services in rural Ghana in particular	Following the findings, this study conceptualize a two- component transportation system: resource mobilization to fund transportation cost, and negotiation and management of transport operation

## Sheet: Appendix 7 Financing
Reference	Author and Year	Tool Name	Study Setting	Specific population	Research Methods	Tool Description
	Harper and McCully 2007	the Patient Classification System	Texas, US	nurses	Two questionnaires distributed to registered nurses on a medical-surgical unit evaluated the nurses’ opinion of the 5 concepts and the importance for establishing patient acuity for in-patient care.	A primary objective of the PCS tool is to incorporate time-oriented nursing tasks The PCS tool, developed in a small rural hospital, uses 5 broad concepts: (1) medications, (2) complicated procedures, (3) education, (4) psychosocial issues, and (5) complicated intravenous medications. These concepts embrace a 4- tiered scale that differentiates significant patient characteristics and assists in s…
	Atuoye et al 2015	Sustainable community transport system for health access	Ghana	maternal and child	The study investigates transportation barriers in health access in a rural context based on perceived cause, coping mechanisms and strategies for a sustainable transportation system proposed strategies provides an opportunity for a community driven sustainable transportation system to support referral and health access for maternal health care services in rural Ghana in particular	Following the findings, this study conceptualize a two- component transportation system: resource mobilization to fund transportation cost, and negotiation and management of transport operation
